# Supplementary material for: The impact of coastal erosion on the archaeology of the Cyrenaican coast of Eastern Libya
Source: PLoS One. 2023 Apr 12;18(4):e0283703. doi: 10.1371/journal.pone.0283703 (PMC10096274; doi:10.1371/journal.pone.0283703)
Supplement: S2 File — This file contains DSAS inputs and results generated from the analysis presented here for each of the study sites. (ZIP) [file pone.0283703.s002.zip]

Archive with 830 entries (830 files):
- PLOS_Apol_ShoreChange_DSASinput.mdb
- PLOS_Apol_ShoreChange_DSASv5_1_results.gdb/a00000001.freelist
- PLOS_Apol_ShoreChange_DSASv5_1_results.gdb/a00000001.gdbindexes
- PLOS_Apol_ShoreChange_DSASv5_1_results.gdb/a00000001.gdbtable
- PLOS_Apol_ShoreChange_DSASv5_1_results.gdb/a00000001.gdbtablx
- PLOS_Apol_ShoreChange_DSASv5_1_results.gdb/a00000001.TablesByName.atx
- PLOS_Apol_ShoreChange_DSASv5_1_results.gdb/a00000002.gdbtable
- PLOS_Apol_ShoreChange_DSASv5_1_results.gdb/a00000002.gdbtablx
- PLOS_Apol_ShoreChange_DSASv5_1_results.gdb/a00000003.gdbindexes
- PLOS_Apol_ShoreChange_DSASv5_1_results.gdb/a00000003.gdbtable
- PLOS_Apol_ShoreChange_DSASv5_1_results.gdb/a00000003.gdbtablx
- PLOS_Apol_ShoreChange_DSASv5_1_results.gdb/a00000004.CatItemsByPhysicalName.atx
- PLOS_Apol_ShoreChange_DSASv5_1_results.gdb/a00000004.CatItemsByType.atx
- PLOS_Apol_ShoreChange_DSASv5_1_results.gdb/a00000004.FDO_UUID.atx
- PLOS_Apol_ShoreChange_DSASv5_1_results.gdb/a00000004.freelist
- PLOS_Apol_ShoreChange_DSASv5_1_results.gdb/a00000004.gdbindexes
- PLOS_Apol_ShoreChange_DSASv5_1_results.gdb/a00000004.gdbtable
- PLOS_Apol_ShoreChange_DSASv5_1_results.gdb/a00000004.gdbtablx
- PLOS_Apol_ShoreChange_DSASv5_1_results.gdb/a00000004.horizon
- PLOS_Apol_ShoreChange_DSASv5_1_results.gdb/a00000004.spx
- PLOS_Apol_ShoreChange_DSASv5_1_results.gdb/a00000005.CatItemTypesByName.atx
- PLOS_Apol_ShoreChange_DSASv5_1_results.gdb/a00000005.CatItemTypesByParentTypeID.atx
- PLOS_Apol_ShoreChange_DSASv5_1_results.gdb/a00000005.CatItemTypesByUUID.atx
- PLOS_Apol_ShoreChange_DSASv5_1_results.gdb/a00000005.gdbindexes
- PLOS_Apol_ShoreChange_DSASv5_1_results.gdb/a00000005.gdbtable
- PLOS_Apol_ShoreChange_DSASv5_1_results.gdb/a00000005.gdbtablx
- PLOS_Apol_ShoreChange_DSASv5_1_results.gdb/a00000006.CatRelsByDestinationID.atx
- PLOS_Apol_ShoreChange_DSASv5_1_results.gdb/a00000006.CatRelsByOriginID.atx
- PLOS_Apol_ShoreChange_DSASv5_1_results.gdb/a00000006.CatRelsByType.atx
- PLOS_Apol_ShoreChange_DSASv5_1_results.gdb/a00000006.FDO_UUID.atx
- PLOS_Apol_ShoreChange_DSASv5_1_results.gdb/a00000006.freelist
- PLOS_Apol_ShoreChange_DSASv5_1_results.gdb/a00000006.gdbindexes
- PLOS_Apol_ShoreChange_DSASv5_1_results.gdb/a00000006.gdbtable
- PLOS_Apol_ShoreChange_DSASv5_1_results.gdb/a00000006.gdbtablx
- PLOS_Apol_ShoreChange_DSASv5_1_results.gdb/a00000007.CatRelTypesByBackwardLabel.atx
- PLOS_Apol_ShoreChange_DSASv5_1_results.gdb/a00000007.CatRelTypesByDestItemTypeID.atx
- PLOS_Apol_ShoreChange_DSASv5_1_results.gdb/a00000007.CatRelTypesByForwardLabel.atx
- PLOS_Apol_ShoreChange_DSASv5_1_results.gdb/a00000007.CatRelTypesByName.atx
- PLOS_Apol_ShoreChange_DSASv5_1_results.gdb/a00000007.CatRelTypesByOriginItemTypeID.atx
- PLOS_Apol_ShoreChange_DSASv5_1_results.gdb/a00000007.CatRelTypesByUUID.atx
- PLOS_Apol_ShoreChange_DSASv5_1_results.gdb/a00000007.gdbindexes
- PLOS_Apol_ShoreChange_DSASv5_1_results.gdb/a00000007.gdbtable
- PLOS_Apol_ShoreChange_DSASv5_1_results.gdb/a00000007.gdbtablx
- PLOS_Apol_ShoreChange_DSASv5_1_results.gdb/a00000011.gdbindexes
- PLOS_Apol_ShoreChange_DSASv5_1_results.gdb/a00000011.gdbtable
- PLOS_Apol_ShoreChange_DSASv5_1_results.gdb/a00000011.gdbtablx
- PLOS_Apol_ShoreChange_DSASv5_1_results.gdb/a00000011.horizon
- PLOS_Apol_ShoreChange_DSASv5_1_results.gdb/a00000011.spx
- PLOS_Apol_ShoreChange_DSASv5_1_results.gdb/a00000012.gdbindexes
- PLOS_Apol_ShoreChange_DSASv5_1_results.gdb/a00000012.gdbtable
- PLOS_Apol_ShoreChange_DSASv5_1_results.gdb/a00000012.gdbtablx
- PLOS_Apol_ShoreChange_DSASv5_1_results.gdb/a00000012.horizon
- PLOS_Apol_ShoreChange_DSASv5_1_results.gdb/a00000012.spx
- PLOS_Apol_ShoreChange_DSASv5_1_results.gdb/a00000013.gdbindexes
- PLOS_Apol_ShoreChange_DSASv5_1_results.gdb/a00000013.gdbtable
- PLOS_Apol_ShoreChange_DSASv5_1_results.gdb/a00000013.gdbtablx
- PLOS_Apol_ShoreChange_DSASv5_1_results.gdb/a00000013.horizon
- PLOS_Apol_ShoreChange_DSASv5_1_results.gdb/a00000013.spx
- PLOS_Apol_ShoreChange_DSASv5_1_results.gdb/a00000014.gdbindexes
- PLOS_Apol_ShoreChange_DSASv5_1_results.gdb/a00000014.gdbtable
- PLOS_Apol_ShoreChange_DSASv5_1_results.gdb/a00000014.gdbtablx
- PLOS_Apol_ShoreChange_DSASv5_1_results.gdb/a00000014.horizon
- PLOS_Apol_ShoreChange_DSASv5_1_results.gdb/a00000014.spx
- PLOS_Apol_ShoreChange_DSASv5_1_results.gdb/a00000015.gdbindexes
- PLOS_Apol_ShoreChange_DSASv5_1_results.gdb/a00000015.gdbtable
- PLOS_Apol_ShoreChange_DSASv5_1_results.gdb/a00000015.gdbtablx
- PLOS_Apol_ShoreChange_DSASv5_1_results.gdb/a00000015.horizon
- PLOS_Apol_ShoreChange_DSASv5_1_results.gdb/a00000015.spx
- PLOS_Apol_ShoreChange_DSASv5_1_results.gdb/a00000016.gdbindexes
- PLOS_Apol_ShoreChange_DSASv5_1_results.gdb/a00000016.gdbtable
- PLOS_Apol_ShoreChange_DSASv5_1_results.gdb/a00000016.gdbtablx
- PLOS_Apol_ShoreChange_DSASv5_1_results.gdb/a00000016.horizon
- PLOS_Apol_ShoreChange_DSASv5_1_results.gdb/a00000016.spx
- PLOS_Apol_ShoreChange_DSASv5_1_results.gdb/a00000017.gdbindexes
- PLOS_Apol_ShoreChange_DSASv5_1_results.gdb/a00000017.gdbtable
- PLOS_Apol_ShoreChange_DSASv5_1_results.gdb/a00000017.gdbtablx
- PLOS_Apol_ShoreChange_DSASv5_1_results.gdb/a00000017.horizon
- PLOS_Apol_ShoreChange_DSASv5_1_results.gdb/a00000017.spx
- PLOS_Apol_ShoreChange_DSASv5_1_results.gdb/a00000018.freelist
- PLOS_Apol_ShoreChange_DSASv5_1_results.gdb/a00000018.gdbindexes
- PLOS_Apol_ShoreChange_DSASv5_1_results.gdb/a00000018.gdbtable
- PLOS_Apol_ShoreChange_DSASv5_1_results.gdb/a00000018.gdbtablx
- PLOS_Apol_ShoreChange_DSASv5_1_results.gdb/a00000018.horizon
- PLOS_Apol_ShoreChange_DSASv5_1_results.gdb/a00000018.spx
- PLOS_Apol_ShoreChange_DSASv5_1_results.gdb/a00000091.gdbindexes
- PLOS_Apol_ShoreChange_DSASv5_1_results.gdb/a00000091.gdbtable
- PLOS_Apol_ShoreChange_DSASv5_1_results.gdb/a00000091.gdbtablx
- PLOS_Apol_ShoreChange_DSASv5_1_results.gdb/a00000091.horizon
- PLOS_Apol_ShoreChange_DSASv5_1_results.gdb/a00000091.spx
- PLOS_Apol_ShoreChange_DSASv5_1_results.gdb/a00000092.gdbindexes
- PLOS_Apol_ShoreChange_DSASv5_1_results.gdb/a00000092.gdbtable
- PLOS_Apol_ShoreChange_DSASv5_1_results.gdb/a00000092.gdbtablx
- PLOS_Apol_ShoreChange_DSASv5_1_results.gdb/a00000092.horizon
- PLOS_Apol_ShoreChange_DSASv5_1_results.gdb/a00000092.spx
- PLOS_Apol_ShoreChange_DSASv5_1_results.gdb/a00000093.gdbindexes
- PLOS_Apol_ShoreChange_DSASv5_1_results.gdb/a00000093.gdbtable
- PLOS_Apol_ShoreChange_DSASv5_1_results.gdb/a00000093.gdbtablx
- PLOS_Apol_ShoreChange_DSASv5_1_results.gdb/a00000093.horizon
- PLOS_Apol_ShoreChange_DSASv5_1_results.gdb/a00000093.spx
- PLOS_Apol_ShoreChange_DSASv5_1_results.gdb/a00000094.gdbindexes
- PLOS_Apol_ShoreChange_DSASv5_1_results.gdb/a00000094.gdbtable
- PLOS_Apol_ShoreChange_DSASv5_1_results.gdb/a00000094.gdbtablx
- PLOS_Apol_ShoreChange_DSASv5_1_results.gdb/a00000094.horizon
- PLOS_Apol_ShoreChange_DSASv5_1_results.gdb/a00000094.spx
- PLOS_Apol_ShoreChange_DSASv5_1_results.gdb/a00000095.gdbindexes
- PLOS_Apol_ShoreChange_DSASv5_1_results.gdb/a00000095.gdbtable
- PLOS_Apol_ShoreChange_DSASv5_1_results.gdb/a00000095.gdbtablx
- PLOS_Apol_ShoreChange_DSASv5_1_results.gdb/a00000095.horizon
- PLOS_Apol_ShoreChange_DSASv5_1_results.gdb/a00000095.spx
- PLOS_Apol_ShoreChange_DSASv5_1_results.gdb/a00000096.gdbindexes
- PLOS_Apol_ShoreChange_DSASv5_1_results.gdb/a00000096.gdbtable
- PLOS_Apol_ShoreChange_DSASv5_1_results.gdb/a00000096.gdbtablx
- PLOS_Apol_ShoreChange_DSASv5_1_results.gdb/a00000096.horizon
- PLOS_Apol_ShoreChange_DSASv5_1_results.gdb/a00000096.spx
- PLOS_Apol_ShoreChange_DSASv5_1_results.gdb/a00000097.gdbindexes
- PLOS_Apol_ShoreChange_DSASv5_1_results.gdb/a00000097.gdbtable
- PLOS_Apol_ShoreChange_DSASv5_1_results.gdb/a00000097.gdbtablx
- PLOS_Apol_ShoreChange_DSASv5_1_results.gdb/a00000097.horizon
- PLOS_Apol_ShoreChange_DSASv5_1_results.gdb/a00000097.spx
- PLOS_Apol_ShoreChange_DSASv5_1_results.gdb/a00000098.gdbindexes
- PLOS_Apol_ShoreChange_DSASv5_1_results.gdb/a00000098.gdbtable
- PLOS_Apol_ShoreChange_DSASv5_1_results.gdb/a00000098.gdbtablx
- PLOS_Apol_ShoreChange_DSASv5_1_results.gdb/a00000098.horizon
- PLOS_Apol_ShoreChange_DSASv5_1_results.gdb/a00000098.spx
- PLOS_Apol_ShoreChange_DSASv5_1_results.gdb/a00000099.gdbindexes
- PLOS_Apol_ShoreChange_DSASv5_1_results.gdb/a00000099.gdbtable
- PLOS_Apol_ShoreChange_DSASv5_1_results.gdb/a00000099.gdbtablx
- PLOS_Apol_ShoreChange_DSASv5_1_results.gdb/a00000099.horizon
- PLOS_Apol_ShoreChange_DSASv5_1_results.gdb/a00000099.spx
- PLOS_Apol_ShoreChange_DSASv5_1_results.gdb/a0000009a.gdbindexes
- PLOS_Apol_ShoreChange_DSASv5_1_results.gdb/a0000009a.gdbtable
- PLOS_Apol_ShoreChange_DSASv5_1_results.gdb/a0000009a.gdbtablx
- PLOS_Apol_ShoreChange_DSASv5_1_results.gdb/a0000009a.horizon
- PLOS_Apol_ShoreChange_DSASv5_1_results.gdb/a0000009a.spx
- PLOS_Apol_ShoreChange_DSASv5_1_results.gdb/a0000009b.gdbindexes
- PLOS_Apol_ShoreChange_DSASv5_1_results.gdb/a0000009b.gdbtable
- PLOS_Apol_ShoreChange_DSASv5_1_results.gdb/a0000009b.gdbtablx
- PLOS_Apol_ShoreChange_DSASv5_1_results.gdb/a0000009b.horizon
- PLOS_Apol_ShoreChange_DSASv5_1_results.gdb/a0000009b.spx
- PLOS_Apol_ShoreChange_DSASv5_1_results.gdb/a0000009c.gdbindexes
- PLOS_Apol_ShoreChange_DSASv5_1_results.gdb/a0000009c.gdbtable
- PLOS_Apol_ShoreChange_DSASv5_1_results.gdb/a0000009c.gdbtablx
- PLOS_Apol_ShoreChange_DSASv5_1_results.gdb/a0000009c.horizon
- PLOS_Apol_ShoreChange_DSASv5_1_results.gdb/a0000009c.spx
- PLOS_Apol_ShoreChange_DSASv5_1_results.gdb/a0000009d.gdbindexes
- PLOS_Apol_ShoreChange_DSASv5_1_results.gdb/a0000009d.gdbtable
- PLOS_Apol_ShoreChange_DSASv5_1_results.gdb/a0000009d.gdbtablx
- PLOS_Apol_ShoreChange_DSASv5_1_results.gdb/a0000009d.horizon
- PLOS_Apol_ShoreChange_DSASv5_1_results.gdb/a0000009d.spx
- PLOS_Apol_ShoreChange_DSASv5_1_results.gdb/a0000009e.gdbindexes
- PLOS_Apol_ShoreChange_DSASv5_1_results.gdb/a0000009e.gdbtable
- PLOS_Apol_ShoreChange_DSASv5_1_results.gdb/a0000009e.gdbtablx
- PLOS_Apol_ShoreChange_DSASv5_1_results.gdb/a0000009e.horizon
- PLOS_Apol_ShoreChange_DSASv5_1_results.gdb/a0000009e.spx
- PLOS_Apol_ShoreChange_DSASv5_1_results.gdb/a0000009f.freelist
- PLOS_Apol_ShoreChange_DSASv5_1_results.gdb/a0000009f.gdbindexes
- PLOS_Apol_ShoreChange_DSASv5_1_results.gdb/a0000009f.gdbtable
- PLOS_Apol_ShoreChange_DSASv5_1_results.gdb/a0000009f.gdbtablx
- PLOS_Apol_ShoreChange_DSASv5_1_results.gdb/a0000009f.horizon
- PLOS_Apol_ShoreChange_DSASv5_1_results.gdb/a0000009f.spx
- PLOS_Apol_ShoreChange_DSASv5_1_results.gdb/a000000a0.gdbindexes
- PLOS_Apol_ShoreChange_DSASv5_1_results.gdb/a000000a0.gdbtable
- PLOS_Apol_ShoreChange_DSASv5_1_results.gdb/a000000a0.gdbtablx
- PLOS_Apol_ShoreChange_DSASv5_1_results.gdb/a000000a0.horizon
- PLOS_Apol_ShoreChange_DSASv5_1_results.gdb/a000000a0.spx
- PLOS_Apol_ShoreChange_DSASv5_1_results.gdb/a000000a1.freelist
- PLOS_Apol_ShoreChange_DSASv5_1_results.gdb/a000000a1.gdbindexes
- PLOS_Apol_ShoreChange_DSASv5_1_results.gdb/a000000a1.gdbtable
- PLOS_Apol_ShoreChange_DSASv5_1_results.gdb/a000000a1.gdbtablx
- PLOS_Apol_ShoreChange_DSASv5_1_results.gdb/a000000a1.horizon
- PLOS_Apol_ShoreChange_DSASv5_1_results.gdb/a000000a1.spx
- PLOS_Apol_ShoreChange_DSASv5_1_results.gdb/a000000a2.gdbindexes
- PLOS_Apol_ShoreChange_DSASv5_1_results.gdb/a000000a2.gdbtable
- PLOS_Apol_ShoreChange_DSASv5_1_results.gdb/a000000a2.gdbtablx
- PLOS_Apol_ShoreChange_DSASv5_1_results.gdb/a000000a2.horizon
- PLOS_Apol_ShoreChange_DSASv5_1_results.gdb/a000000a2.spx
- PLOS_Apol_ShoreChange_DSASv5_1_results.gdb/a000000a3.freelist
- PLOS_Apol_ShoreChange_DSASv5_1_results.gdb/a000000a3.gdbindexes
- PLOS_Apol_ShoreChange_DSASv5_1_results.gdb/a000000a3.gdbtable
- PLOS_Apol_ShoreChange_DSASv5_1_results.gdb/a000000a3.gdbtablx
- PLOS_Apol_ShoreChange_DSASv5_1_results.gdb/a000000a3.horizon
- PLOS_Apol_ShoreChange_DSASv5_1_results.gdb/a000000a3.spx
- PLOS_Apol_ShoreChange_DSASv5_1_results.gdb/gdb
- PLOS_Apol_ShoreChange_DSASv5_1_results.gdb/timestamps
- PLOS_Ptol_ShoreChange_DSASinput.mdb
- PLOS_Ptol_ShoreChange_DSASv5_1_results.gdb/a00000001.freelist
- PLOS_Ptol_ShoreChange_DSASv5_1_results.gdb/a00000001.gdbindexes
- PLOS_Ptol_ShoreChange_DSASv5_1_results.gdb/a00000001.gdbtable
- PLOS_Ptol_ShoreChange_DSASv5_1_results.gdb/a00000001.gdbtablx
- PLOS_Ptol_ShoreChange_DSASv5_1_results.gdb/a00000001.TablesByName.atx
- PLOS_Ptol_ShoreChange_DSASv5_1_results.gdb/a00000002.gdbtable
- PLOS_Ptol_ShoreChange_DSASv5_1_results.gdb/a00000002.gdbtablx
- PLOS_Ptol_ShoreChange_DSASv5_1_results.gdb/a00000003.gdbindexes
- PLOS_Ptol_ShoreChange_DSASv5_1_results.gdb/a00000003.gdbtable
- PLOS_Ptol_ShoreChange_DSASv5_1_results.gdb/a00000003.gdbtablx
- PLOS_Ptol_ShoreChange_DSASv5_1_results.gdb/a00000004.CatItemsByPhysicalName.atx
- PLOS_Ptol_ShoreChange_DSASv5_1_results.gdb/a00000004.CatItemsByType.atx
- PLOS_Ptol_ShoreChange_DSASv5_1_results.gdb/a00000004.FDO_UUID.atx
- PLOS_Ptol_ShoreChange_DSASv5_1_results.gdb/a00000004.freelist
- PLOS_Ptol_ShoreChange_DSASv5_1_results.gdb/a00000004.gdbindexes
- PLOS_Ptol_ShoreChange_DSASv5_1_results.gdb/a00000004.gdbtable
- PLOS_Ptol_ShoreChange_DSASv5_1_results.gdb/a00000004.gdbtablx
- PLOS_Ptol_ShoreChange_DSASv5_1_results.gdb/a00000004.horizon
- PLOS_Ptol_ShoreChange_DSASv5_1_results.gdb/a00000004.spx
- PLOS_Ptol_ShoreChange_DSASv5_1_results.gdb/a00000005.CatItemTypesByName.atx
- PLOS_Ptol_ShoreChange_DSASv5_1_results.gdb/a00000005.CatItemTypesByParentTypeID.atx
- PLOS_Ptol_ShoreChange_DSASv5_1_results.gdb/a00000005.CatItemTypesByUUID.atx
- PLOS_Ptol_ShoreChange_DSASv5_1_results.gdb/a00000005.gdbindexes
- PLOS_Ptol_ShoreChange_DSASv5_1_results.gdb/a00000005.gdbtable
- PLOS_Ptol_ShoreChange_DSASv5_1_results.gdb/a00000005.gdbtablx
- PLOS_Ptol_ShoreChange_DSASv5_1_results.gdb/a00000006.CatRelsByDestinationID.atx
- PLOS_Ptol_ShoreChange_DSASv5_1_results.gdb/a00000006.CatRelsByOriginID.atx
- PLOS_Ptol_ShoreChange_DSASv5_1_results.gdb/a00000006.CatRelsByType.atx
- PLOS_Ptol_ShoreChange_DSASv5_1_results.gdb/a00000006.FDO_UUID.atx
- PLOS_Ptol_ShoreChange_DSASv5_1_results.gdb/a00000006.freelist
- PLOS_Ptol_ShoreChange_DSASv5_1_results.gdb/a00000006.gdbindexes
- PLOS_Ptol_ShoreChange_DSASv5_1_results.gdb/a00000006.gdbtable
- PLOS_Ptol_ShoreChange_DSASv5_1_results.gdb/a00000006.gdbtablx
- PLOS_Ptol_ShoreChange_DSASv5_1_results.gdb/a00000007.CatRelTypesByBackwardLabel.atx
- PLOS_Ptol_ShoreChange_DSASv5_1_results.gdb/a00000007.CatRelTypesByDestItemTypeID.atx
- PLOS_Ptol_ShoreChange_DSASv5_1_results.gdb/a00000007.CatRelTypesByForwardLabel.atx
- PLOS_Ptol_ShoreChange_DSASv5_1_results.gdb/a00000007.CatRelTypesByName.atx
- PLOS_Ptol_ShoreChange_DSASv5_1_results.gdb/a00000007.CatRelTypesByOriginItemTypeID.atx
- PLOS_Ptol_ShoreChange_DSASv5_1_results.gdb/a00000007.CatRelTypesByUUID.atx
- PLOS_Ptol_ShoreChange_DSASv5_1_results.gdb/a00000007.gdbindexes
- PLOS_Ptol_ShoreChange_DSASv5_1_results.gdb/a00000007.gdbtable
- PLOS_Ptol_ShoreChange_DSASv5_1_results.gdb/a00000007.gdbtablx
- PLOS_Ptol_ShoreChange_DSASv5_1_results.gdb/a00000019.gdbindexes
- PLOS_Ptol_ShoreChange_DSASv5_1_results.gdb/a00000019.gdbtable
- PLOS_Ptol_ShoreChange_DSASv5_1_results.gdb/a00000019.gdbtablx
- PLOS_Ptol_ShoreChange_DSASv5_1_results.gdb/a00000019.horizon
- PLOS_Ptol_ShoreChange_DSASv5_1_results.gdb/a00000019.spx
- PLOS_Ptol_ShoreChange_DSASv5_1_results.gdb/a0000001a.gdbindexes
- PLOS_Ptol_ShoreChange_DSASv5_1_results.gdb/a0000001a.gdbtable
- PLOS_Ptol_ShoreChange_DSASv5_1_results.gdb/a0000001a.gdbtablx
- PLOS_Ptol_ShoreChange_DSASv5_1_results.gdb/a0000001a.horizon
- PLOS_Ptol_ShoreChange_DSASv5_1_results.gdb/a0000001a.spx
- PLOS_Ptol_ShoreChange_DSASv5_1_results.gdb/a0000001b.gdbindexes
- PLOS_Ptol_ShoreChange_DSASv5_1_results.gdb/a0000001b.gdbtable
- PLOS_Ptol_ShoreChange_DSASv5_1_results.gdb/a0000001b.gdbtablx
- PLOS_Ptol_ShoreChange_DSASv5_1_results.gdb/a0000001b.horizon
- PLOS_Ptol_ShoreChange_DSASv5_1_results.gdb/a0000001b.spx
- PLOS_Ptol_ShoreChange_DSASv5_1_results.gdb/a0000001c.gdbindexes
- PLOS_Ptol_ShoreChange_DSASv5_1_results.gdb/a0000001c.gdbtable
- PLOS_Ptol_ShoreChange_DSASv5_1_results.gdb/a0000001c.gdbtablx
- PLOS_Ptol_ShoreChange_DSASv5_1_results.gdb/a0000001c.horizon
- PLOS_Ptol_ShoreChange_DSASv5_1_results.gdb/a0000001c.spx
- PLOS_Ptol_ShoreChange_DSASv5_1_results.gdb/a0000001d.gdbindexes
- PLOS_Ptol_ShoreChange_DSASv5_1_results.gdb/a0000001d.gdbtable
- PLOS_Ptol_ShoreChange_DSASv5_1_results.gdb/a0000001d.gdbtablx
- PLOS_Ptol_ShoreChange_DSASv5_1_results.gdb/a0000001d.horizon
- PLOS_Ptol_ShoreChange_DSASv5_1_results.gdb/a0000001d.spx
- PLOS_Ptol_ShoreChange_DSASv5_1_results.gdb/a0000001e.gdbindexes
- PLOS_Ptol_ShoreChange_DSASv5_1_results.gdb/a0000001e.gdbtable
- PLOS_Ptol_ShoreChange_DSASv5_1_results.gdb/a0000001e.gdbtablx
- PLOS_Ptol_ShoreChange_DSASv5_1_results.gdb/a0000001e.horizon
- PLOS_Ptol_ShoreChange_DSASv5_1_results.gdb/a0000001e.spx
- PLOS_Ptol_ShoreChange_DSASv5_1_results.gdb/a0000001f.gdbindexes
- PLOS_Ptol_ShoreChange_DSASv5_1_results.gdb/a0000001f.gdbtable
- PLOS_Ptol_ShoreChange_DSASv5_1_results.gdb/a0000001f.gdbtablx
- PLOS_Ptol_ShoreChange_DSASv5_1_results.gdb/a0000001f.horizon
- PLOS_Ptol_ShoreChange_DSASv5_1_results.gdb/a0000001f.spx
- PLOS_Ptol_ShoreChange_DSASv5_1_results.gdb/a00000020.freelist
- PLOS_Ptol_ShoreChange_DSASv5_1_results.gdb/a00000020.gdbindexes
- PLOS_Ptol_ShoreChange_DSASv5_1_results.gdb/a00000020.gdbtable
- PLOS_Ptol_ShoreChange_DSASv5_1_results.gdb/a00000020.gdbtablx
- PLOS_Ptol_ShoreChange_DSASv5_1_results.gdb/a00000020.horizon
- PLOS_Ptol_ShoreChange_DSASv5_1_results.gdb/a00000020.spx
- PLOS_Ptol_ShoreChange_DSASv5_1_results.gdb/a00000035.gdbindexes
- PLOS_Ptol_ShoreChange_DSASv5_1_results.gdb/a00000035.gdbtable
- PLOS_Ptol_ShoreChange_DSASv5_1_results.gdb/a00000035.gdbtablx
- PLOS_Ptol_ShoreChange_DSASv5_1_results.gdb/a00000035.horizon
- PLOS_Ptol_ShoreChange_DSASv5_1_results.gdb/a00000035.spx
- PLOS_Ptol_ShoreChange_DSASv5_1_results.gdb/a00000036.gdbindexes
- PLOS_Ptol_ShoreChange_DSASv5_1_results.gdb/a00000036.gdbtable
- PLOS_Ptol_ShoreChange_DSASv5_1_results.gdb/a00000036.gdbtablx
- PLOS_Ptol_ShoreChange_DSASv5_1_results.gdb/a00000036.horizon
- PLOS_Ptol_ShoreChange_DSASv5_1_results.gdb/a00000036.spx
- PLOS_Ptol_ShoreChange_DSASv5_1_results.gdb/a00000037.gdbindexes
- PLOS_Ptol_ShoreChange_DSASv5_1_results.gdb/a00000037.gdbtable
- PLOS_Ptol_ShoreChange_DSASv5_1_results.gdb/a00000037.gdbtablx
- PLOS_Ptol_ShoreChange_DSASv5_1_results.gdb/a00000037.horizon
- PLOS_Ptol_ShoreChange_DSASv5_1_results.gdb/a00000037.spx
- PLOS_Ptol_ShoreChange_DSASv5_1_results.gdb/a00000038.gdbindexes
- PLOS_Ptol_ShoreChange_DSASv5_1_results.gdb/a00000038.gdbtable
- PLOS_Ptol_ShoreChange_DSASv5_1_results.gdb/a00000038.gdbtablx
- PLOS_Ptol_ShoreChange_DSASv5_1_results.gdb/a00000038.horizon
- PLOS_Ptol_ShoreChange_DSASv5_1_results.gdb/a00000038.spx
- PLOS_Ptol_ShoreChange_DSASv5_1_results.gdb/a00000039.gdbindexes
- PLOS_Ptol_ShoreChange_DSASv5_1_results.gdb/a00000039.gdbtable
- PLOS_Ptol_ShoreChange_DSASv5_1_results.gdb/a00000039.gdbtablx
- PLOS_Ptol_ShoreChange_DSASv5_1_results.gdb/a00000039.horizon
- PLOS_Ptol_ShoreChange_DSASv5_1_results.gdb/a00000039.spx
- PLOS_Ptol_ShoreChange_DSASv5_1_results.gdb/a0000003a.gdbindexes
- PLOS_Ptol_ShoreChange_DSASv5_1_results.gdb/a0000003a.gdbtable
- PLOS_Ptol_ShoreChange_DSASv5_1_results.gdb/a0000003a.gdbtablx
- PLOS_Ptol_ShoreChange_DSASv5_1_results.gdb/a0000003a.horizon
- PLOS_Ptol_ShoreChange_DSASv5_1_results.gdb/a0000003a.spx
- PLOS_Ptol_ShoreChange_DSASv5_1_results.gdb/a0000003b.freelist
- PLOS_Ptol_ShoreChange_DSASv5_1_results.gdb/a0000003b.gdbindexes
[truncated: 530 more entries]
